# Supplementary material for: Enhancing Phosphorus and Nitrogen Uptake in Maize Crops with Food Industry Biosolids and Azotobacter nigricans
Source: Plants (Basel). 2023 Aug 25;12(17):3052. doi: 10.3390/plants12173052 (PMC10489705; doi:10.3390/plants12173052)
Supplement: Supplementary file 1 [file plants-12-03052-s001.zip]

Archive with 1 entries (1 files):
- plants-2440271-supplementary.pdf
